# Supplementary material for: Association of Plasma Lipopolysaccharide-Binding Protein Concentration with Dietary Factors, Gut Microbiota, and Health Status in the Japanese General Adult Population: A Cross-Sectional Study
Source: Metabolites. 2023 Feb 9;13(2):250. doi: 10.3390/metabo13020250 (PMC9965710; doi:10.3390/metabo13020250)
Supplement: Supplementary file 1 [file metabolites-13-00250-s001.zip]

Archive with 1 entries (1 files):
- metabolites-2155230-supplementary.pdf
